# Supplementary material for: ReTimeML: a retention time predictor that supports the LC–MS/MS analysis of sphingolipids
Source: Sci Rep. 2024 Feb 22;14:4375. doi: 10.1038/s41598-024-53860-0 (PMC10883992; doi:10.1038/s41598-024-53860-0)
Supplement: Supplementary file 3 — Dataset S1. [file 41598_2024_53860_MOESM3_ESM.xlsx]

## Sheet: Supplementary Data 1
Supplementary Data 1.
Model	Lipid	Training Size	R2	RMSE
lasso (alpha=0.1)	Ceramide	3	0.724548	0.203085
lasso (alpha=0.1)	Ceramide	6	0.883786	0.255667
lasso (alpha=0.1)	Ceramide	9	0.891366	0.206618
lasso (alpha=0.1)	Ceramide	12	0.924643	0.149655
lasso (alpha=0.1)	Ceramide	15	0.942482	0.127382
lasso (alpha=0.1)	Sphingomyelin	0
lasso (alpha=0.1)	Sphingomyelin	3	0.661163	0.341083
lasso (alpha=0.1)	Sphingomyelin	6	0.901216	0.248496
lasso (alpha=0.1)	Sphingomyelin	9	0.922756	0.254017
lasso (alpha=0.1)	Sphingomyelin	12	0.891541	0.205993
lasso (alpha=0.1)	Sphingomyelin	15	0.877304	0.258467
lasso (alpha=0.5)	Ceramide	3	0.719331	0.200523
lasso (alpha=0.5)	Ceramide	6	0.863346	0.380215
lasso (alpha=0.5)	Ceramide	9	0.83135	0.357146
lasso (alpha=0.5)	Ceramide	12	0.87466	0.391702
lasso (alpha=0.5)	Ceramide	15	0.864876	0.329388
lasso (alpha=0.5)	Sphingomyelin	0
lasso (alpha=0.5)	Sphingomyelin	3	0.657759	0.340951
lasso (alpha=0.5)	Sphingomyelin	6	0.86348	0.367786
lasso (alpha=0.5)	Sphingomyelin	9	0.860189	0.355448
lasso (alpha=0.5)	Sphingomyelin	12	0.818077	0.459636
lasso (alpha=0.5)	Sphingomyelin	15	0.836657	0.447868
lasso (alpha=0.001)	Ceramide	3	0.699758	0.285966
lasso (alpha=0.001)	Ceramide	6	0.881539	0.171513
lasso (alpha=0.001)	Ceramide	9	0.92969	0.0906027
lasso (alpha=0.001)	Ceramide	12	0.945033	0.112405
lasso (alpha=0.001)	Ceramide	15	0.971897	0.0544836
lasso (alpha=0.001)	Sphingomyelin	0
lasso (alpha=0.001)	Sphingomyelin	3	0.721788	0.24237
lasso (alpha=0.001)	Sphingomyelin	6	0.915365	0.132252
lasso (alpha=0.001)	Sphingomyelin	9	0.954052	0.148895
lasso (alpha=0.001)	Sphingomyelin	12	0.904862	0.183137
lasso (alpha=0.001)	Sphingomyelin	15	0.961175	0.126673
linear regression	Ceramide	3	0.64835	0.27501
linear regression	Ceramide	6	0.876621	0.201234
linear regression	Ceramide	9	0.797471	0.166679
linear regression	Ceramide	12	0.846746	0.212102
linear regression	Ceramide	15	0.910407	0.132496
linear regression	Sphingomyelin	0
linear regression	Sphingomyelin	3	0.625854	0.374066
linear regression	Sphingomyelin	6	0.864731	0.177539
linear regression	Sphingomyelin	9	0.872056	0.183947
linear regression	Sphingomyelin	12	0.877111	0.168627
linear regression	Sphingomyelin	15	0.882088	0.182232
ridge (alpha=0.4)	Ceramide	3	0.692323	0.327458
ridge (alpha=0.4)	Ceramide	6	0.883526	0.231272
ridge (alpha=0.4)	Ceramide	9	0.928779	0.101799
ridge (alpha=0.4)	Ceramide	12	0.945699	0.0956333
ridge (alpha=0.4)	Ceramide	15	0.968299	0.0611324
ridge (alpha=0.4)	Sphingomyelin	0
ridge (alpha=0.4)	Sphingomyelin	3	0.669461	0.320691
ridge (alpha=0.4)	Sphingomyelin	6	0.927502	0.177654
ridge (alpha=0.4)	Sphingomyelin	9	0.948546	0.181837
ridge (alpha=0.4)	Sphingomyelin	12	0.907931	0.17813
ridge (alpha=0.4)	Sphingomyelin	15	0.950089	0.144442
ridge (alpha=0.9)	Ceramide	3	0.708437	0.313949
ridge (alpha=0.9)	Ceramide	6	0.848749	0.24478
ridge (alpha=0.9)	Ceramide	9	0.915242	0.164135
ridge (alpha=0.9)	Ceramide	12	0.93961	0.110702
ridge (alpha=0.9)	Ceramide	15	0.963156	0.0742758
ridge (alpha=0.9)	Sphingomyelin	0
ridge (alpha=0.9)	Sphingomyelin	3	0.668718	0.323049
ridge (alpha=0.9)	Sphingomyelin	6	0.9184	0.242543
ridge (alpha=0.9)	Sphingomyelin	9	0.941659	0.207372
ridge (alpha=0.9)	Sphingomyelin	12	0.913427	0.164782
ridge (alpha=0.9)	Sphingomyelin	15	0.938594	0.163377
ridge (alpha=1.0)	Ceramide	3	0.710165	0.312843
ridge (alpha=1.0)	Ceramide	6	0.848675	0.249407
ridge (alpha=1.0)	Ceramide	9	0.912806	0.168356
ridge (alpha=1.0)	Ceramide	12	0.93809	0.114575
ridge (alpha=1.0)	Ceramide	15	0.962077	0.0770038
ridge (alpha=1.0)	Sphingomyelin	0
ridge (alpha=1.0)	Sphingomyelin	3	0.668253	0.323881
ridge (alpha=1.0)	Sphingomyelin	6	0.916997	0.246652
ridge (alpha=1.0)	Sphingomyelin	9	0.940291	0.212287
ridge (alpha=1.0)	Sphingomyelin	12	0.913742	0.164718
ridge (alpha=1.0)	Sphingomyelin	15	0.93633	0.167176
svm	Ceramide	3	0.142089	0.604366
svm	Ceramide	6	0.159112	0.660101
svm	Ceramide	9	0.210757	0.570097
svm	Ceramide	12	0.259374	0.467604
svm	Ceramide	15	0.423703	0.209437
svm	Sphingomyelin	0
svm	Sphingomyelin	3	0.0770456	0.627925
svm	Sphingomyelin	6	0.145602	0.47918
svm	Sphingomyelin	9	0.198164	0.353125
svm	Sphingomyelin	12	0.250603	0.550435
svm	Sphingomyelin	15	0.299242	0.786228
xgb	Ceramide	3	0.338162	0.633316
xgb	Ceramide	6	0.597673	0.509258
xgb	Ceramide	9	0.638702	0.366562
xgb	Ceramide	12	0.764707	0.539105
xgb	Ceramide	15	0.757942	0.354168
xgb	Sphingomyelin	0
xgb	Sphingomyelin	3	0.395468	0.158385
xgb	Sphingomyelin	6	0.591003	0.377441
xgb	Sphingomyelin	9	0.733865	0.498506
xgb	Sphingomyelin	12	0.800762	0.554813
xgb	Sphingomyelin	15	0.773069	0.523089
