# Supplementary material for: ReTimeML: a retention time predictor that supports the LC–MS/MS analysis of sphingolipids
Source: Sci Rep. 2024 Feb 22;14:4375. doi: 10.1038/s41598-024-53860-0 (PMC10883992; doi:10.1038/s41598-024-53860-0)
Supplement: Supplementary file 4 — Dataset S2. [file 41598_2024_53860_MOESM4_ESM.xlsx]

## Sheet: Supplementary Data 2
Supplementary Data 2
Project synopsis	Cer/SM species	N*	Chromatography conditions	Ref
Sphingolipid analysis into human brain tissue from the CA1 region of the hippocampus, inferior temporal and superior frontal grey and white matter, and cerebellum (n=34 per brain region) associated with Braak pathology.	Cer (d18:0/16-24:0) Cer (d18:1/14-26:0) Cer (d18:1/16-26:1) SM (d18:1/12-26:0) SM (d18:1/16-26:0)	204	Cer and SM: Solvent A, 0.2% formic acid/2 mM ammonium formate in water; Solvent B, 0.2% formic acid/1 mM ammonium formate in methanol; Stationary phase: 3 × 150 mm Agilent XDB-C8 - 5 μm. Cer: Binary gradient (0.5 mL/min, 20 min) 0 min, 20:80 A/B; 2 min, 15:85 A/B; 3 min, 10:90 A/B; 4 min, 1:99 A/B; 5 min 0:100 A/B; 18 min 0:100 A/B; 20 min, 20:80 A/B. SM: Binary gradient (0.5 mL/min, 22 min) 0 mi…	[1]
Targeted quantification of SLs against age, gender and ApoE genotype in human hippocampal tissue.	Cer (d18:0/16-24:0) Cer (d18:1/14-26:0) Cer (d18:1/16-26:1) SM (d18:1/12-26:0) SM (d18:1/16-26:0)	80	Cer and SM: Solvent A, 0.2% formic acid/2 mM ammonium formate in water; Solvent B, 0.2% formic acid/1 mM ammonium formate in methanol; Stationary phase, 3 × 150 mm Agilent XDB-C8 - 5 μm. Binary gradient (0.5 mL/min, 30min), 0 min, 20:80 A/B; 14 min, 0:100 A/B; 28 min, 0:100 A/B; 28.5 min, 20:80 A/B; 30 min, 20:80 A/B.	[2]
Investigation into non-canonical sphingadiene containing lipids in the absence of sphingosine kinase 2.	Cer (d18:1/16-24:0) Cer (d18:1/18-24:1) Cer (d18:2/16-24:0) Cer (d18:2/18-24:1) SM (d18:1/16-24:0) SM (d18:1/16-24:1) SM (d18:2/16-24:0) SM (d18:2/18-24:1)	116	Cer and SM: Solvent A, 0.2% formic acid/2 mM ammonium formate in water; Solvent B, 1% formic acid/1 mM ammonium formate in methanol; Stationary phase, 2.1 × 100 mm Agilent Eclipse Plus C8 (1.8 μm). Binary gradient (0.3 mL/min, 24min) 0 min, 20:80 A/B; 2 min, 20:80 A/B; 7 min, 13:87 A/B; 14 min, 0:100 A/B; 20.5 min, 0:100 A/B; 21 min, 20:80 A/B; 24 min, 20:80 A/B.	[3]
Loss of neuroprotective S1P signalling in response to SK2 enzyme deficiency promotes hippocampal volume loss as an Alzheimer’s disease mouse model.	Cer (d18:0/16-24:0)^ Cer (d18:1/14-24:0)^ Cer (d18:1/18-24:1)^ SM (d18:1/12-26:0) SM (d18:1/16-26:1)	48	Cer: Solvent, 97% acetonitrile/2% methanol/1% formic acid/2 mm ammonium formate; Stationary phase, Agilent 2.1 × 150 mm Poroshell 120 HILIC-Z column (2.7 μm particle size). Isocratic conditions (0.2mL/min, 9 min). SM: Solvent A, 0.2% formic acid/2 mM ammonium formate in water; Solvent B, 0.2% formic acid/1 mM ammonium formate in methanol; Stationary phase, 2.1 × 100 mm Agilent Eclipse Plus C8 (1.…	[4]
Sphingolipid examination into lung adenocarcinoma to identify route of dysregulation.	Cer (d18:0/16-24:0) Cer (d18:1/14-26:0) Cer (d18:1/18-26:1) SM (d18:1/12-26:0) SM (d18:1/16-26:1)	152	Cer and SM: Solvent A, 0.2% formic acid/2 mM ammonium formate in water; Solvent B, 0.2% formic acid/1 mM ammonium formate in methanol; Stationary phase, 3 × 150 mm Agilent XDB-C8 - 5 μm. Binary gradient (0.5 mL/min, 30min), 0 min, 20:80 A/B; 14 min, 0:100 A/B; 28 min, 0:100 A/B; 28.5 min, 20:80 A/B; 30 min, 20:80 A/B.	[5]
Development of the first ceramide synthase 1 inhibitor leads to reduction in fat accumulation in mice administered with a high-fat diet.	Cer (d18:0/16-24:0) Cer (d18:1/16-24:0) Cer (d18:1/16-24:1) SM (d18:1/12-24/0) SM (d18:1/16-24:1)	102	Cer and SM: Solvent, 0.2% formic acid in methanol; Stationary phase, 3 × 150 mm Agilent XDB-C8 column (5 μM pore size). Isocratic conditions (0.5 mL/min, 10 min).	[6]
Sphingomyelin analysis into myelin instability as a pathogenic trait in multiple systems atrophy.	SM (d18:1/12-26:0) SM (d18:1/16-26:1)	36	Solvent A, 0.2% formic acid/2 mM ammonium formate in water; Solvent B, 0.2% formic acid/1 mM ammonium formate in methanol; Stationary phase: 3 × 150 mm Agilent XDB-C8 - 5 μm. Binary gradient (0.5 mL/ min, 22 min) 0 min, 20:80 A/B; 2 min, 10:90 A/B; 3 min, 1:99 A/B; 19 min, 1/99 A/B; 20 min, 20:80 A/B; 22 min, 20:80 A/B.	[7]
Liver-specific SphK2-KO mice exhibit insulin resistance & glucose intolerance, followed by sphingosine-ceramide accumulation which supresses hepatic insulin signalling.	Cer (d18:1/16-24:0) Cer (d18:1/22, 24:1)	9	Solvent, 0.2% formic acid in methanol; Stationary phase, 3 × 150 mm Agilent XDB-C8 column (5 μM pore size). Isocratic conditions (0.5 mL/min, 10 min).	[8]
Generation of a retention time library for serum lipids related to type 1 diabetes research.	Cer (d18:0/16-24:0) Cer (d18:1/16-24:1) Cer (d18:2/16-24:0) SM (d18:0/16-22:0) SM (d18:1/12-25:0) SM (d18:1/20-26:1) SM (d18:2/14-26:0)	50	Solvent A: 0.1% formic acid, 10mM ammonium bicarbonate in acetonitrile/water (60:40 v/v); Solvent B: 0.1% formic acid, 10mM ammonium bicarbonate in isopropanol/acetonitrile (90:10 v/v). Stationary phase: Chromolith Performance Si column (100 mm × 4.6 mm, macropore size 2.1 μm and mesopore size 13 nm). Binary gradient (0.35 mL/min, 31 min) 0 min, 70:30 A/B; 3 min, 70:30 A/B; 8 min, 57:43 A/B; 8.1 …	[9]
Sphingolipid changes in response to demyelination and remyelination in C57BL/6 mice.	Cer (d18:1/16-24:0) Cer (d18:1/22, 24:1) SM (d18:1/16-24:0) SM (d18:1/22,24:1)	18	Solvent A, 0.2% formic acid/2 mM ammonium formate in water; Solvent B, 2% formic acid/2 mM ammonium formate in methanol; Stationary phase, 2.1 × 100 mm Agilent Eclipse Plus C8 (1.8 μm). Binary gradient (0.3mL/min, 24 min) 0 min, 20:80 A/B; 2 min, 20:80 A/B; 14 min; 20.5 min, 0:100 A/B; 21 min, 20:80 A/B; 24 min, 20:80 A/B	[10]
Disruption to myelin lipid metabolism differentiates genetic origins caused by mutations in progranulin and C9orf72.	Cer (d18:1/16-25:0) Cer (d18:1/22-26:1) Cer (d18:2/18, 20:0) SM (d18:1/12-24:0) SM (d18:1/18-24:1) SM (d18:2/24:0)	28	Solvent A, 0.1% formic acid/10 mM ammonium formate in in acetonitrile/water (60:40 v/v); Solvent B, 0.1% formic acid/10 mM ammonium formate in isopropanol/acetonitrile (90:10 v/v). Stationary phase, 2.1 × 100 mm Waters C18 HPLC column (1.7 μm pore size). Binary gradient (0.28 mL/min, 27 min) 0 min, 80:20 A/B; 3 min, 80:20 A/B; 5.5 min, 55:45 A/B; 8 min, 36:65 A/B; 13 min, 15:85 A/B; 14 min, 0:100…	[11]
LC-MS/MS method for quantifying sphingolipids in both cancerous and healthy B cells.	Cer (d18:1/16-24:0) Cer (d18:1/24:1)	9	Solvent A, 0.1% formic acid in water; Solvent B, 0.1% formic acid in methanol/acetonitrile/isopropanol (4:1:1, v/v/v). Stationary phase, Ascentis Express C18 column (7.5 cm × 2.1 mm, 2.7 µm in particle size). Binary Gradient (0.3mL/min, 25 min) 0 min, 30:70 A/B; 4 min, 30:70 A/B; 20 min, 0:100 A/B; 20.1 min, 30:70 A/B; 25 min, 30:70 A/B.	[12]
Sphingolipidomic investigation into a human ovarian cancer cell line and its Taxol-resistant strain.	Cer (d18:0/16, 20:0) Cer (d18:1/16-24:0) Cer (d18:1/16-24:1) Cer (d18:2/22:0) SM (d18:0/14-26:0) SM (d18:1/12-26:0) SM (d18:1/16-26:1) SM (d18:2/22-24:0) SM (d18:2/22:1, 24:1)	137	Solvent A, 0.2% formic acid/10 mM ammonium acetate in methanol/water (60:40 v/v); Solvent B, 0.2% formic acid/10 mM ammonium acetate in methanol/isopropanol (60:40 v/v). Stationary phase, Agilent Eclipse Plus C18 column (100 × 2.1 mm, 1.8 μm). Binary gradient (0.4 mL/min, 22 min) 0 min, 100:0 A/B; 3 min, 90:10 A/B; 5 min, 60:40 A/B; 5.3 min, 45:55 A/B; 8 min, 40:60 A/B; B; 8.5 min, 20:80 A/B; 10.…	[13]
High-throughput gradient chromatography approach to the examination of lipids in human plasma.	Cer (d18:0/16-24:0) Cer (d18:1/14-26:0) Cer (d18:1/24:1) Cer (d18:2/16-24:0) Cer (d18:2/24:1) SM (d18:0/14,16, 22:0) SM (d18:1/14-24:0) SM (d18:1/24:1) SM (d18:2/12-24:0) SM (d18:2/18:1)	640	Solvent A, 10mM ammonium formate in water/acetonitrile/isopropanol (50:30:20, v/v/v); Solvent B, 10mM ammonium formate in water/acetonitrile/isopropanol (1:9:90, v/v/v). Stationary phase, Agilent ZORBAX eclipse plus C18 column (2.1x100mm 1.8μm). Binary Gradient Step 1 (0.4 mL/min, 12.9 min) 0 min, 90:10 A/B; 2.7 min, 55:45 A/B; 2.8 min, 47:53 A/B; 9 min, 35:65 A/B; 9.1 min, 11:89 A/B; B; 11 min, …	[14]
Method development of a rapid approach to the analysis of sphingolipids and phospholipids.	Cer (d18:1/12-24:0) Cer (d18:1/12-24:0) Cer (d18:0, d18:1/ 24:1) SM (d18:1/16-24:0) SM (d18:1/24:1)	483	Solvent A, 0.1 % formic acid in acetonitrile/water (20:80, v/v); Solvent B, 0.1 % formic acid in acetonitrile/isopropanol (20:80, v/v). Stationary phase, Waters BEH C18 column (2.1 × 50 mm, 1.7 μm). Binary gradient (0.4 mL/min, 9 min) 0 min, 70:30 A/B; 1 min 70:30 A/B; 2.5 min, 30:70 A/B; 4 min, 20:80 A/B; 5 min 20:80 A/B; 6.5 min, 10:90 A/B; 7.5 min, 0:100 A/B; 7.6 min 70:30, A/B; 9 min 70:30 A/…	[15]
*‘N’ denotes the number of samples analysed in each study.
^ Data for the ceramide separation here has been incorporated but not employed to develop the regression models in current ReTimeML program, as this lipid class was separated under a normal stationary phase.
