# Supplementary material for: ReTimeML: a retention time predictor that supports the LC–MS/MS analysis of sphingolipids
Source: Sci Rep. 2024 Feb 22;14:4375. doi: 10.1038/s41598-024-53860-0 (PMC10883992; doi:10.1038/s41598-024-53860-0)
Supplement: Supplementary file 5 — Dataset S3. [file 41598_2024_53860_MOESM5_ESM.xlsx]

## Sheet: Supplementary Data 3
Supplementary Data 3.
ID	Serum/CSF	Cer(d18:0/16:0)	Cer(d18:0/18:0)	Cer(d18:0/20:0)	Cer(d18:0/22:0)	Cer(d18:0/24:0)	Cer(d18:1/16:0)	Cer(d18:1/18:0)	Cer(d18:1/20:0)	Cer(d18:1/22:0)	Cer(d18:1/24:0)	Cer(d18:1/16:1)	Cer(d18:1/18:1)	Cer(d18:1/20:1)	Cer(d18:1/22:1)	Cer(d18:1/24:1)	Cer(d18:2/16:0)	Cer(d18:2/18:0)	Cer(d18:2/20:0)	Cer(d18:2/22:0)	Cer(d18:2/24:0)	Cer(d18:2/16:1)	Cer(d18:2/18:1)	Cer(d18:2/24:1)	SM(d18:0/16:0)	SM(d18:0/18:0)	SM(d18:0/20:0)	SM(d18:0/22:0)	SM(d18:0/24:0)	SM(d18:1/16:0)	SM(d18:1/18:0)	SM(d18:1/20:0)	SM(d18:1/22:0)	SM(d18:1/24:0)	SM(d18:1/16:1)	SM(d18:1/18:1)	SM(d18:1/20:1)	SM(d18:1/22:1)	SM(d18:1/24:1)	SM(d18:2/16:0)	SM(d18:2/18:0)	SM(d18:2/20:0)	SM(d18:2/22:0)	SM(d18:2/24:0)	SM(d18:2/16:1)	SM(d18:2/18:1)	SM(d18:2/20:1)	SM(d18:2/22:1)	SM(d18:2/24:1)
64	CSF	0.0610843	ND	0.0595398	0.089553	0.139824	2.0388	5.67546	0.812787	1.26291	4.95599	0.186155	1.0301	1.15107	0.953427	2.89941	ND	1.47351	0.208977	0.585349	0.403102	0.0576874	ND	1.84265	179.714	80.0851	4.75672	8.47294	3.07389	3328.73	3784.61	474.539	488.591	219.135	ND	ND	ND	ND	1260.5	2282.02	1711.94	93.2225	339.201	179.566	1.81097	12.7275	13.9507	102.42	955.733
	Serum	0.676298	0.687802	0.619692	6.6477	6.97302	ND	5.93633	17.6029	261.208	1122.68	15.8615	1.21556	0.722308	4.00328	384.212	7.37117	0.834803	2.23856	27.6643	157.285	ND	3.56115	17.7663	3736.63	656.358	5.5287	25.1473	210.784	78890.9	18179.3	17249.5	33182.5	22908.3	ND	3540.3	ND	44439.7	65344.2	54317.4	9241.58	3521.79	13927	12152.5	405.805	1694.53	295.985	1529.74	18732.4
65	CSF	0.0883535	0.0680245	0.0306041	ND	ND	1.21902	3.93634	1.01566	1.62704	2.69143	0.087567	0.390758	0.722813	1.90399	4.42198	ND	0.51307	0.185376	0.17187	0.285205	ND	ND	1.97907	190.751	65.491	14.1036	9.54294	7.12347	2545.76	2471.11	410.261	530.788	270.664	ND	ND	ND	233.333	4221.38	1213.87	1135.79	ND	352.185	142.797	1.20135	11.2014	12.3188	85.6735	999.952
	Serum	1.91992	1.00759	0.897939	3.48887	2.35098	17.4324	6.05128	7.42974	69.5136	317.853	12.1044	1.25863	ND	4.71666	156.906	7.21501	1.84553	2.39143	12.4144	52.3597	ND	3.65273	12.3393	4134.91	1502.32	378.665	667.742	151.474	77171.4	18896.1	11660.2	20680.4	11173.4	2520.05	5717.15	ND	ND	31966.4	70868.3	13111.8	3901.13	15194.3	7082.15	682.326	3741.62	452.418	2765.45	22985.3
78	CSF	ND	ND	ND	ND	ND	ND	3.93073	0.65579	1.21788	2.62506	ND	0.477013	0.742176	0.459077	3.35913	ND	ND	0.162114	0.361361	ND	ND	0.099988	ND	95.3065	46.5511	13.1132	6.76512	5.39829	1562.62	2247.71	313.512	307.013	209.344	ND	ND	ND	ND	1954.16	2358.98	1143.88	ND	ND	ND	1.34889	12.0898	8.23521	57.5281	616.771
	Serum	0.375124	0.212848	0.294084	1.96416	0.882861	ND	1.9962	4.37739	46.3108	164.365	3.22311	1.7411	ND	1.16295	74.7556	1.10881	0.582655	0.821712	8.04627	30.112	ND	1.30858	8.91472	1221.69	206.589	106.749	18.9179	75.1734	28780.9	5622.01	4990.29	9369.07	7013.47	756.853	1216.73	ND	13332.3	22180.2	18279.4	4758.17	1513.07	6796.68	3646.28	102.667	511.186	161.788	920.288	9792.13
79	CSF	ND	ND	ND	ND	ND	ND	1.78465	ND	0.184748	0.818861	ND	ND	0.49415	0.128896	0.838446	ND	0.305062	ND	ND	ND	ND	ND	0.475909	67.5411	26.7058	17.3981	1.43174	1.09034	1442.45	1445.02	192.773	152.618	64.0628	ND	ND	ND	ND	1164.47	981.867	810.65	100.725	ND	ND	0.853256	7.98301	7.66356	47.3151	483.617
	Serum	0.617364	ND	ND	0.574112	0.227508	ND	0.376703	0.696145	10.8892	46.34	2.74099	0.453395	0.199405	0.70279	14.8728	0.669465	ND	ND	2.84271	7.79798	ND	0.357801	2.79669	479.511	72.7917	24.7769	ND	11.8865	15177.4	2099.45	1832.77	2656.93	1491.79	409.056	730.264	ND	3763.53	5188.66	23775.7	2861.42	1057.87	2096.29	1162.14	176.938	629.058	140.588	535.488	3649.94
81	CSF	ND	ND	ND	ND	ND	0.498289	1.03836	0.278378	0.230549	0.920733	ND	ND	ND	ND	ND	0.306155	0.794769	ND	0.290454	ND	ND	ND	0.383107	62.755	27.5044	17.253	1.24753	ND	1108.42	1168.89	148.372	123.448	44.7513	ND	ND	ND	ND	418.175	1101.94	628.376	ND	ND	46.2064	1.51828	9.61322	9.31553	52.7856	522.518
	Serum	ND	ND	0.294952	2.95357	ND	ND	2.03378	4.68186	53.081	207.824	4.44465	1.56425	ND	0.864855	62.6901	0.951303	ND	0.286479	10.7135	45.0559	0.779002	ND	10.7512	1269.48	179.127	244.629	155.889	61.298	30748.9	6275.26	6395.78	10836.3	8353.6	ND	233.157	ND	6149.38	13917	32803	ND	ND	5912.75	3774.71	109.733	449.35	168.782	937.126	9037.83
82	CSF	ND	ND	ND	ND	ND	ND	6.7594	0.749377	1.30818	4.11242	ND	0.339604	1.01698	0.631479	1.8567	ND	0.640351	ND	ND	ND	ND	ND	1.23072	114.759	51.1154	48.5592	8.74832	4.92773	1689.8	2733.7	398.249	255.241	168.906	ND	ND	ND	ND	2985.28	1241.93	864.742	ND	ND	ND	1.18308	8.27751	7.8308	57.1015	522.969
	Serum	ND	ND	0.257338	1.36808	0.967353	12.2392	2.02274	1.82296	33.2618	137.04	3.35609	2.07543	ND	ND	66.8974	0.695279	ND	ND	5.08312	17.6948	ND	0.679135	6.46547	910.047	117.542	247.847	ND	32.5266	20300.5	3403.54	2311.1	5180.13	3431.54	ND	ND	ND	ND	7728.88	20401.1	3180.39	1066.84	2484.09	2270.81	106.212	506.641	121.337	502.839	4911.39
88	CSF	ND	ND	ND	ND	ND	ND	3.70685	1.21174	1.56585	4.99451	ND	ND	0.389944	2.15496	8.66149	ND	0.387183	ND	0.342827	ND	ND	ND	0.456951	122.111	85.0183	20.9618	17.6689	18.0457	1547.27	2033.15	469.425	640.474	413.385	ND	ND	ND	2150.37	8783.91	ND	ND	ND	740.124	ND	ND	9.87482	12.2237	66.2911	747.522
	Serum	0.699559	0.471467	1.09962	2.59223	1.85435	ND	2.45587	11.3798	95.3784	466.669	8.99281	3.7557	0.533634	2.0342	155.488	1.14644	0.694212	ND	12.0965	55.2246	ND	0.650384	14.6277	2272.37	317.128	69.8787	ND	106.311	49617.3	9668.78	7309.41	13662.7	10984.6	ND	1295.72	ND	19505	29582.4	30873	5011.14	3037.92	5805.01	3843.4	174.212	714.856	214.346	1206.34	10924.2
89	CSF	0.107496	ND	0.0583327	ND	ND	0.984045	3.3507	0.510438	0.430685	1.93828	0.119575	0.469695	0.53216	0.830334	1.85357	ND	1.08322	0.269827	0.305669	ND	0.0279514	0.0981754	1.36884	169.65	74.6124	18.3945	3.31682	1.95641	2829.3	2213.56	458.761	381.895	138.894	ND	ND	ND	ND	1408.49	1871.03	1633.5	168.451	349.287	ND	3.17373	21.0931	21.5631	182.424	1252.87
	Serum	4.56461	ND	ND	5.901	1.12995	88.6871	19.2934	22.7589	158.016	554.023	44.6362	12.982	3.56521	9.54338	318.876	6.63539	2.49398	5.94188	25.817	85.0501	ND	3.16558	15.9683	14348.1	3112.41	2183.56	2542.24	502.486	295861	56339.4	36558.6	59615.1	31813.1	9327.17	11477	1937.97	39234.1	95804.7	110002	18960	ND	27455.7	8791.89	606.593	3084.09	862.396	4527.23	33404.7
92	CSF	0.091443	0.0731843	0.00469822	ND	ND	2.15002	5.82298	1.36241	1.68012	3.96293	0.202346	1.38039	1.09209	1.5293	3.25743	0.145507	0.856602	0.641572	0.801789	0.921686	ND	0.0478843	2.8096	280.142	100.127	57.7274	12.595	7.0471	4735.42	4561.55	795.898	850.06	323.366	ND	ND	ND	136.633	5436.07	1741.31	1442.51	347.088	626.308	384.181	2.81274	17.6973	16.8102	116.362	1233.22
	Serum	0.314817	ND	0.207636	1.3706	0.784747	5.97871	2.21299	3.14542	32.4063	129.92	3.32896	0.482468	ND	1.37299	47.1989	5.17677	0.93625	1.60558	9.07368	27.0693	ND	1.76898	11.2946	1151.64	285.792	186.578	19.7502	47.8251	31772.7	7957.76	6276.76	10671.5	4675.55	1720.22	1590.89	144.453	ND	17248.4	42341	7343.42	3475.94	8392.81	4855.08	411.351	2266.03	296.343	1578.25	12061.7
93	CSF	ND	ND	ND	ND	ND	ND	1.5922	0.385231	0.5645	1.82944	ND	ND	0.102132	0.160969	1.12955	ND	0.147163	0.188509	0.346098	ND	ND	ND	0.437534	60.0961	32.8478	5.37044	ND	2.5479	991.277	1199.02	182.712	166.493	79.6332	ND	ND	ND	ND	1420	726.486	507.516	ND	164.122	ND	0.506521	6.50152	5.48384	40.0215	443.053
	Serum	0.303606	ND	0.0359678	0.870301	0.452179	ND	2.27457	3.64054	31.0405	135.613	3.48576	1.50386	ND	0.922132	55.6545	1.69072	0.46695	0.619794	7.82121	23.0547	ND	1.1487	8.8968	894.591	116.366	446.633	ND	33.7045	26392	4721.46	3831.79	6255.07	3961.3	1649.97	1245.92	ND	5112.51	11115.9	24158.1	3116.74	2130.35	3742.93	2888.17	165.783	901.998	182.124	689.991	7496.17
100	CSF	ND	ND	ND	ND	ND	0.361871	1.32715	ND	0.334	1.81284	ND	0.177382	0.153886	0.431413	0.977965	ND	0.220175	ND	ND	ND	ND	ND	ND	76.7612	31.5548	7.98807	ND	1.01578	1104.32	1278.44	196.771	191.34	74.9601	ND	ND	ND	ND	1612.33	ND	561.079	ND	157.05	ND	0.739307	4.48523	4.38026	36.3002	393.82
	Serum	ND	ND	ND	0.546535	0.337957	4.09987	1.26582	1.74496	9.14822	33.4309	1.49187	0.64158	ND	0.521047	15.7451	1.24691	ND	0.340656	1.96685	7.55084	ND	0.222569	3.39053	557.939	95.0244	75.4865	5.18527	10.1278	14678.8	2748.41	2397.48	2731.45	1476.01	ND	408.85	ND	1500.88	5531.43	19946.3	4187.79	611.492	1626.21	1325.82	122.854	585.675	132.733	656.368	4485.39
102	CSF	ND	0.0626003	0.0176616	ND	ND	0.732717	1.95712	0.316169	0.399211	1.49101	ND	0.388563	0.278397	0.573233	0.92626	0.133117	0.629869	0.241925	0.188164	0.129804	ND	ND	1.03594	137.514	62.4041	31.1786	4.72481	3.50841	2272.45	2536.83	407.458	282.783	110.458	ND	ND	ND	378.849	1164.65	1661.92	1389.52	140.633	370.709	ND	1.61898	10.264	12.2007	59.2307	677.808
	Serum	ND	ND	0.212185	1.4017	ND	7.52574	1.98054	4.5027	40.7724	126.446	3.82724	2.99719	0.199278	0.732714	56.2081	1.61019	1.07893	0.964019	9.24854	28.7717	ND	1.01724	12.3398	692.68	115.191	37.6098	41.6156	29.2272	29199	4154.43	4116.84	5786.99	3594.35	ND	274.33	ND	3939.78	9323.03	18487.8	4940.44	814.592	3548.63	2491.08	72.7155	332.052	101.554	455.648	4941.57
107	CSF	ND	0.0476168	ND	ND	ND	0.764006	9.28898	1.62364	2.37557	10.5823	ND	0.284592	3.87456	0.568025	1.35588	0.0815775	0.382982	ND	ND	0.141913	ND	ND	0.414313	235.226	95.4573	34.6765	5.28312	5.29852	4036.21	5381.35	646.424	550.104	206.568	ND	ND	ND	308.669	1036.45	1179.06	1229.71	100.677	122.836	ND	1.50695	6.6925	7.82903	37.5624	620.308
	Serum	1.09821	0.308091	0.698621	1.62794	ND	20.2816	4.03827	10.4301	108.494	413.257	7.96389	6.04573	0.383053	3.46418	179.716	2.32436	1.42406	2.03379	14.7642	64.4405	0.963922	1.02535	23.773	2585.33	472.979	235.552	560.24	142.553	77536.3	10780.3	9997.75	20006.8	14942.1	606.861	2291.72	ND	23154.9	38399.1	42376.9	7682.11	4972.78	10357.3	6838.66	225.418	1332.63	287.216	1259.18	18741.6
108	CSF	ND	ND	ND	ND	ND	0.265123	1.0517	0.22551	0.510266	1.12664	ND	0.0924907	0.294737	0.387507	1.00624	ND	0.137414	0.363424	0.403724	0.134795	ND	ND	ND	56.8023	20.5923	5.2871	5.18636	1.62412	1094.84	1016.61	169.75	183.442	87.1819	ND	ND	ND	ND	626.773	789.231	388.765	101.138	ND	ND	0.323375	4.10768	5.94494	37.7519	478.544
	Serum	0.359453	0.27712	0.561001	1.02617	ND	14.8524	3.40154	8.95239	79.0323	382.519	5.92285	2.28734	0.473365	3.51349	156.063	1.89577	1.22662	1.22346	9.08285	41.8057	ND	0.619592	17.9258	1768.36	444.362	281.797	411.166	132.324	45786	8133.34	7256.28	14812.6	12390.1	1139.31	990.327	ND	15409.9	28406.9	26918.5	6865.56	2561.62	6407.96	4847.28	96.1051	580.18	202.848	773.803	13312.4
109	CSF	0.0681563	ND	0.0481819	0.0709324	ND	0.365098	1.4991	0.279152	0.489048	1.59729	ND	0.140418	0.236558	0.245514	1.07684	0.132776	0.42882	0.109873	0.187849	0.187258	ND	ND	0.355469	97.461	35.9474	6.14231	3.73813	3.42475	1668.65	1382.84	230.091	175.387	84.7379	ND	ND	ND	ND	1112.88	1161.35	854.817	244.342	143.069	ND	1.51445	9.38287	8.60249	46.0703	510.133
	Serum	0.601236	0.303912	0.0456877	1.76441	ND	15.281	9.0469	19.7907	173.513	746.233	4.77029	6.6776	1.71779	3.2113	165.103	2.41428	ND	0.534019	11.1512	64.9215	ND	0.637746	20.4006	1746.57	479.762	322.769	493.813	165.921	45286.7	9927.3	9188.79	18492.7	16407.8	1902.31	873.206	ND	30235.9	21527	25303	2566.65	1467.75	5586.68	4804.45	115.324	564.576	194.78	912.64	11127.9
111	CSF	ND	ND	ND	ND	ND	ND	2.27385	0.901742	1.24924	1.95355	ND	0.171503	0.545882	0.278125	1.17669	ND	1.11173	0.522117	0.320359	0.122685	ND	ND	0.608676	151.364	46.0271	50.9227	3.86836	4.00537	2402.43	2220.42	335.88	393.971	162.567	ND	ND	ND	ND	1875.98	1194.83	927.492	ND	325.821	103.41	1.7869	11.2915	12.0835	97.9875	964.62
	Serum	ND	0.373642	0.109557	1.14563	0.57717	ND	2.61254	3.98225	23.5877	92.3373	4.71695	1.52894	0.474071	1.24703	42.0363	1.88527	ND	ND	2.399	10.3692	ND	1.10624	3.71112	846.832	125.321	75.9664	44.6846	30.4278	24343.2	3311.74	3077.42	4711.5	2504.04	ND	709.832	293.351	4096.68	7220.56	29154.2	5066.02	ND	2574.43	ND	255.564	758.685	178.132	1272.23	5425.55
112	CSF	ND	ND	0.0071211	ND	ND	0.433641	3.26985	0.577788	0.568264	2.50845	ND	0.168448	0.376941	0.535798	2.78427	ND	0.454918	ND	ND	ND	ND	ND	0.684095	123.445	53.7107	5.92647	9.62409	4.28806	2051.04	1558.16	264.656	327.977	153.734	ND	ND	ND	ND	2283.49	1360.32	229.833	ND	ND	ND	0.444845	9.72741	12.0285	83.1376	778.159
	Serum	0.629445	0.176052	0.238537	2.80542	1.52118	ND	3.88618	6.41283	67.3914	239.353	5.93532	1.41908	0.344487	2.8883	120.271	2.03248	0.511234	0.474569	5.7561	23.9121	ND	0.698836	9.63609	1239.84	434.174	158.576	423.399	105.196	26643	6515.5	4453.61	10302.2	6936.82	ND	1218.38	ND	8148.86	14616.1	24654.5	4981.31	1242.3	4160.79	2201.36	149.285	607.524	215.062	1098.46	7045.99
113	CSF	ND	ND	0.0843173	ND	ND	0.481179	2.29617	0.361668	0.426854	1.11376	ND	ND	0.512774	0.140802	0.686567	ND	0.37874	ND	ND	ND	0.0793363	ND	0.275184	73.7338	28.2562	10.7604	2.20604	ND	1138.01	982.065	169.623	131.537	51.6232	ND	ND	ND	ND	923.361	895.202	508.091	ND	159.808	ND	0.341587	6.22188	7.42764	55.7525	412.38
	Serum	ND	0.984888	2.16529	1.4712	0.428111	ND	1.72456	9.50955	30.0037	157.928	4.49634	0.362935	0.271304	1.74603	56.1284	1.31549	0.397467	0.347399	4.635	17.6775	0.120013	0.338494	7.35453	1094.36	170.999	113.967	ND	53.6728	25935.1	4865.52	5389.61	8672.77	6286.09	1146.23	907.447	ND	5759.52	12669.9	23976.5	4597.45	1025.77	4028.02	2211.1	143.267	666.883	187.362	871.392	7999.93
116	CSF	ND	ND	0.362758	ND	ND	ND	1.84626	0.467628	0.3691	3.51634	ND	ND	1.04643	ND	ND	ND	ND	ND	ND	ND	ND	ND	ND	90.2133	39.8472	11.667	4.39867	4.82344	1407.9	1357.79	198.433	239.48	151.502	ND	ND	ND	ND	2377.31	1513.34	ND	ND	ND	ND	1.37178	6.97967	7.40416	40.033	383.504
	Serum	ND	0.485354	0.608201	8.72785	4.85738	ND	2.49426	9.78155	182.144	734.259	8.27986	3.81434	0.324088	2.91636	193.625	1.34583	ND	1.387	22.6517	103.623	ND	1.08556	19.9113	1601.76	268.669	237.005	50.3299	91.2082	44117.2	6857.21	7818.34	15429.1	10220.2	1459.2	572.464	ND	16996.5	31048	30772.9	2899.72	3527.04	5962.26	3028.27	185.267	728.719	189.275	1296.42	9844.97
117	CSF	ND	ND	ND	ND	ND	0.595468	2.31972	0.195853	0.49271	0.915441	ND	0.266294	0.602116	0.634265	1.48848	ND	0.94274	ND	0.145821	ND	ND	ND	0.475528	75.4879	39.4586	14.1255	12.0916	10.7985	1581	1544.57	322.605	269.471	211.177	ND	ND	ND	ND	1093.1	1226.28	890.035	ND	268.038	ND	0.386696	8.18754	8.0488	30.967	442.752
	Serum	0.331161	0.317974	ND	1.65639	ND	5.78079	2.70509	3.11446	24.9426	102.308	2.35477	1.72611	0.274632	0.926848	39.7358	1.6041	1.01824	0.618091	4.27485	15.1498	ND	0.569602	6.09123	1144.43	595.479	279.851	318.613	83.7501	34174.8	7824.28	5066.29	7433.98	5492.25	285.946	628.051	ND	3872.71	13151.7	16366.3	10164.2	1775.15	4533.02	2790.74	77.182	443.835	161.532	616.641	6616.41
119	CSF	0.0651489	0.0532988	0.0267808	ND	0.020767	0.52922	1.19968	0.390524	0.774819	1.33746	0.1047	0.210058	0.20639	0.642256	1.21894	0.0683143	0.382496	0.142639	0.264009	0.266319	0.0347729	0.0593933	0.517088	91.6496	33.9178	17.4421	13.3997	3.83608	1977.14	1403.67	242.592	298.517	142.076	41.8185	ND	ND	ND	1425.92	1316.01	741.19	159.873	347.809	135.548	1.08565	7.29501	8.41143	36.4513	484.334
	Serum	0.42101	0.251022	0.179658	1.60292	1.52515	4.86207	2.22368	5.32478	54.5399	225.233	4.09232	0.907509	0.168444	1.4264	105.746	2.33092	1.11317	1.1996	12.1843	44.2173	0.48993	0.605236	16.5571	883.611	193.05	138.381	26.9606	247.525	25562.6	5773.59	4306.49	8761	5804.85	439.671	747.991	216.318	6106.04	16548.1	20366.2	5204.63	1924.29	6721.45	3772.31	103.525	536.823	151.651	712.281	10160.6
121	CSF	ND	ND	ND	ND	ND	ND	0.475997	0.191947	0.26223	1.03292	ND	0.242227	ND	0.334483	0.724726	ND	ND	ND	0.047628	ND	ND	ND	0.153135	28.2313	11.8064	31.4846	ND	ND	363.916	409.717	89.9088	92.7604	36.6555	ND	ND	ND	ND	1036.88	ND	ND	ND	ND	ND	0.505379	2.78108	3.32336	22.9274	308.461
	Serum	0.304486	0.00723639	0.230195	1.12085	0.664218	2.59634	1.708	1.50794	22.2185	101.033	1.99828	0.953133	0.186182	0.325817	36.8598	1.37246	0.274696	0.402981	3.37232	14.3923	0.219422	0.242396	4.84561	753.068	149.272	189.704	70.0743	29.0246	21746.5	3537.03	2805.28	4678.83	3534.67	292.164	456.634	ND	3772.07	8870.57	19774.8	4501.25	1141.76	2748.71	1729.25	128.152	495.662	148.386	629.489	5200.27
123	CSF	ND	ND	ND	ND	ND	ND	0.894021	0.344796	0.214025	0.99373	ND	0.132023	0.45825	0.243639	0.760037	ND	0.604535	0.0913765	ND	ND	ND	ND	0.654218	52.9796	20.9194	1.73101	2.32596	ND	972.489	792.44	124.292	121.997	58.1491	ND	ND	ND	ND	796.477	1143.95	856.208	118.409	136.313	ND	0.428297	6.43776	6.42164	42.7286	412.101
	Serum	0.225489	0.1327	0.191681	0.792997	ND	6.26584	2.16246	3.1533	25.1876	114.488	3.94079	1.15388	0.293845	1.0959	49.159	1.25609	0.765988	0.453806	4.00847	15.1056	0.570562	0.527533	7.76968	792.6	166.856	87.9671	53.0746	34.0624	22309.4	4306.57	2863.36	4682.03	3660.47	570.248	624.009	ND	1777.23	10355.9	18809.5	4451.17	1552.44	3517.34	1784.18	79.9732	441.378	140.957	558.901	6055.08
124	CSF	0.0315659	ND	ND	ND	ND	0.710892	1.23929	0.312684	0.575585	1.24787	ND	0.216517	0.373744	0.383968	1.00603	ND	0.319744	0.147586	ND	0.16947	ND	0.0433758	0.183591	105.6	39.9434	9.51084	4.41462	3.89516	1840.77	1294.94	218.031	169.498	87.6919	ND	ND	ND	307.83	772.227	801.573	1031.39	ND	179.699	ND	0.358016	6.07951	7.41461	37.4179	434.641
	Serum	3.59635	2.81414	2.88732	3.79736	ND	32.3345	11.7412	26.5404	245.505	1246.6	33.459	12.8843	1.38186	6.8547	303.856	2.85631	0.539482	0.888186	16.0906	86.7263	ND	ND	19.8099	9986.94	3226.74	1629.49	2168.26	772.043	154088	29266.6	19681.5	38275.2	31027.3	2692.61	2884.49	ND	47026.8	50830.3	37116.6	9444.33	3685.49	14190.7	7272.1	95.6252	740.753	246.177	1139.68	20266.2
125	CSF	ND	0.176123	0.00897947	ND	0.171782	0.414123	3.00128	0.186732	0.799887	2.31033	ND	ND	0.831289	0.158279	2.81836	ND	0.585229	ND	ND	ND	ND	ND	0.592844	98.2675	57.2381	10.118	ND	ND	1969.83	2549.6	309.794	238.264	99.9593	ND	ND	ND	ND	1090.12	2082.74	1308.77	ND	ND	ND	1.6525	11.2164	8.70643	40.9241	454.326
	Serum	0.994158	0.28451	0.834965	6.58725	ND	11.5206	5.12278	7.48748	71.0977	259.292	8.03995	2.1249	0.54656	3.54553	125.517	2.59473	0.874189	1.02619	7.22949	24.3684	0.451122	0.87978	11.4117	1908.14	517.657	144.148	450.118	89.5094	58054.8	10583.8	7421.39	11330.4	7711.55	474.067	2083.62	ND	4113.13	18540.2	43222.1	10218.4	4455.04	6731.02	2538.24	203.619	1077.9	311.879	1254.32	11376.8
128	CSF	0.36869	ND	ND	0.134391	ND	1.35447	4.95398	1.2529	1.84343	4.03803	ND	0.765512	0.874995	1.38225	2.5273	0.0859969	0.553144	0.619439	0.5454	0.331899	ND	0.0468799	1.24728	184.217	95.4305	106.592	13.1674	7.68407	2908.53	3182.95	723.321	713.099	371.234	78.5847	ND	ND	2262.82	4486.71	1094.17	939.236	97.6186	575.701	79.2556	2.49168	10.7995	13.8805	99.099	865.842
	Serum	1.07043	1.25237	0.796121	4.39753	2.7436	15.1431	4.47347	10.3917	92.5053	436.63	9.2968	1.79753	ND	2.74877	165.273	6.09541	1.15403	1.93918	15.0938	55.2837	ND	3.74131	15.0224	3599.61	588.889	347.081	ND	122.921	85848.5	13477.4	12021.2	23012.1	12843.5	1139.9	4224.51	ND	1628.03	28777.9	79664	10297.8	3077.59	9362.8	6878.67	641.973	3246.97	637.654	2815.37	19979.4
130	CSF	ND	ND	ND	ND	ND	0.318349	3.13553	0.217256	0.328085	1.95435	ND	0.216186	0.722402	0.788212	ND	ND	0.693629	ND	ND	ND	ND	ND	1.47246	109.991	45.1524	66.342	1.5844	ND	2029.48	2447.73	348.291	293.012	136.252	ND	ND	ND	ND	1677.37	1816.61	1365.57	ND	156.785	235.334	1.84881	11.7122	11.9507	74.8774	819.603
	Serum	0.458286	0.0742737	0.113145	1.42425	ND	6.50448	1.50043	3.29317	34.0705	141.768	3.42408	1.28057	ND	0.584665	43.2334	1.7324	0.635016	0.577176	4.10278	20.1573	ND	0.662183	5.34817	1196.61	199.669	230.929	213.39	55.3378	29239.9	4391.88	3508.74	7735.46	5887.59	316.027	1837.23	132.274	3365.25	12123.6	30776.8	4537.32	2325.23	5110.27	3396.21	142.685	852.539	166.537	696.004	8683.33
135	CSF	ND	ND	ND	ND	ND	0.280343	1.57281	0.0618081	0.903597	1.70912	ND	0.354957	0.234809	0.94584	1.61437	ND	0.287553	ND	ND	0.227798	ND	ND	0.327421	87.1448	37.9096	ND	ND	0.650191	1552.37	1577.84	265.494	239.028	102.836	ND	ND	ND	ND	1416.06	1110.35	792.982	ND	ND	ND	1.9846	8.30996	8.49929	62.3043	669.04
	Serum	ND	ND	0.0443745	ND	ND	6.12055	1.09768	2.82359	22.2136	86.0351	2.61873	0.715108	ND	ND	31.1957	2.02356	0.626506	0.539237	3.63517	15.1246	0.322656	0.548829	4.30974	696.341	130.56	48.9069	6.25888	ND	24017.8	4000.11	3115.54	5215.69	3157.6	ND	ND	ND	4125.26	5143.91	36411	5715.83	ND	3237.71	2480.25	196.482	903.006	200.01	271.837	5768.95
140	CSF	ND	ND	ND	ND	ND	ND	ND	ND	ND	ND	ND	ND	ND	ND	ND	ND	ND	ND	ND	ND	ND	ND	ND	76.8257	54.2497	ND	ND	13.9802	1153.47	1137.1	253.69	235.429	155.41	ND	ND	ND	ND	ND	ND	ND	ND	ND	ND	ND	ND	ND	ND	406.497
	Serum	0.449762	0.372835	ND	4.09817	2.81335	ND	2.33033	11.1498	85.7233	503.098	7.28393	1.02079	ND	1.87704	107.982	1.80599	0.572619	1.84371	15.8787	49.5445	ND	1.00457	15.7534	1694.61	346.253	178.318	143.245	125.7	32343.9	7107.09	6363.95	14113.9	12124.1	1570.44	2176.52	ND	18039.4	16974.8	30797.6	5932.84	2771.47	9545.66	7648.9	123.672	616.111	158.133	831.783	11600
141	CSF	ND	ND	0.0447178	0.0730821	ND	0.620072	2.7649	0.291301	0.880485	1.82705	ND	0.690269	0.590833	0.35965	1.43277	ND	0.362308	ND	0.0575752	ND	ND	ND	0.448861	114.516	51.1423	15.0541	7.92566	1.62781	1759.62	2131.76	305.389	310.731	120.387	ND	ND	ND	ND	2457.02	1200.56	887.242	ND	ND	62.9294	0.504126	8.50107	10.0963	59.8074	549.806
	Serum	ND	ND	0.590734	2.02013	1.06045	ND	2.90366	5.58638	43.2375	140.791	3.93297	1.00653	ND	1.99674	57.4131	2.46128	0.877322	0.86164	6.80239	18.1979	0.267744	1.22109	4.98975	1326.45	531.496	250.901	408.938	74.6405	32189.1	7397.75	6030.9	11087.1	7265.22	1152.29	1837.67	ND	10803.4	15789.1	33138.3	4698.87	1239.55	4289.19	2589.15	262.762	1389.71	300.317	1636.17	9663.09
142	CSF	0.0467659	ND	ND	ND	ND	1.32918	7.3318	1.29027	0.844568	0.739067	ND	0.395231	0.845308	1.08541	2.69674	0.24435	0.928761	0.298995	0.17361	ND	ND	0.131175	1.20645	186.485	98.8306	79.8443	9.78998	5.64282	3313.4	3158.59	529.9	529.446	241.51	ND	ND	ND	ND	3784.53	2911.31	1732.2	353.294	366.894	299.224	2.91099	15.8161	18.0544	140.308	1139.66
	Serum	0.105636	0.0379001	0.0556487	1.16245	0.559307	2.65364	0.553239	2.46719	15.9073	75.7064	1.73134	1.0778	ND	0.566703	18.5325	1.23979	ND	0.2543	2.47442	12.2661	ND	ND	3.48625	657.213	71.5287	71.0063	8.49464	22.9107	14254.4	2320.66	2182.19	3675.88	2315.42	14.8667	413.573	ND	4400	5672.24	20446.4	2208.25	242.124	2487.33	1008.86	88.057	378.335	106.174	474.257	4068.14
143	CSF	0.0523793	0.200581	0.0588582	0.129606	ND	1.0937	4.38147	0.836454	1.41969	3.03998	ND	0.412707	0.640291	0.760623	2.75465	ND	0.605219	0.217694	0.351169	0.402382	ND	ND	1.26964	165.547	63.9703	30.6205	7.42155	5.07338	2701.53	2660.29	382.788	359.143	196.311	ND	ND	ND	ND	2786.3	1814.48	1223.02	ND	346.52	111.39	2.17016	11.6525	13.4915	91.792	874.986
	Serum	0.713154	0.240589	0.822944	2.56679	3.63271	7.44534	2.44208	3.61888	41.535	262.285	4.8124	1.279	ND	2.27031	87.1942	2.06016	0.531494	0.732804	6.28149	38.2329	0.431789	0.864381	8.7978	2019.67	417.184	1126.29	189.449	141.724	48759.4	9085.13	8554.92	16531.9	12481.2	335.702	1718.94	444.132	9864.81	27271.5	38944.1	7506.19	2398.19	7934.8	7130.5	219.044	1249.47	376.652	1945.6	16516.2
145	CSF	ND	ND	ND	ND	ND	0.812768	2.42677	1.10381	1.04522	3.14008	ND	0.33742	0.517664	0.706749	3.29635	ND	ND	ND	ND	ND	ND	ND	0.646991	103.066	42.0919	8.10427	ND	5.36165	1747.63	1492.38	226.91	330.586	181.503	ND	ND	ND	ND	3339.74	1569.44	908.674	ND	147.96	ND	1.97639	12.7599	9.77703	58.4268	569.463
	Serum	0.795594	0.371161	0.27909	1.84936	ND	14.8555	3.49014	6.41857	83.1709	246.901	4.95079	3.49144	0.550492	1.24293	94.4793	1.8997	1.34586	0.999086	11.4674	37.1928	0.206471	0.26683	9.48085	1678.95	252.897	188.381	119.374	36.9956	39975.6	7705.51	6071.98	11346.3	8117.29	119.322	572.075	97.4119	757.507	17501.5	24171.4	7069.66	2989.34	7121.48	3806.68	101.653	581.907	191.611	826.813	9288
146	CSF	ND	ND	ND	ND	ND	0.171105	1.73892	0.357903	0.442545	1.58061	ND	ND	0.380388	0.245225	ND	0.0710975	0.27777	0.0406748	ND	ND	ND	ND	0.360746	77.7352	33.3536	10.5759	3.59856	ND	1374.8	1189.71	171.845	167.009	75.6097	ND	ND	ND	ND	1858.28	ND	669.802	ND	ND	99.1183	0.432777	6.55015	7.27105	48.8173	411.159
	Serum	1.06789	ND	0.503619	2.39402	1.2358	13.2274	1.14042	4.36679	46.8	225.915	7.29489	2.05459	0.347714	1.92328	74.6899	2.13662	1.19344	0.491182	6.65681	30.7555	ND	1.45799	9.57289	1724.71	247.924	1619.48	6.77318	105.423	42516.6	6351.43	6625.35	15219.8	8992.95	1398.4	1364.8	ND	1007.72	19882.1	33185.3	4734.65	1527.52	7373.71	5404.79	193.435	760.97	208.117	1650.68	14176.9
149	CSF	ND	ND	0.0366029	0.0895145	ND	0.536562	1.67857	0.349555	0.700468	1.68752	ND	0.177244	0.26674	0.158473	0.789366	ND	0.343259	0.180669	0.143207	0.113672	ND	ND	0.273263	44.6511	27.0638	4.77784	4.73532	2.78828	935.808	1014.8	176.212	145.221	65.6699	ND	ND	ND	ND	613.959	615.52	745.245	ND	158.972	ND	0.410547	4.69802	6.15992	28.8919	344.326
	Serum	ND	0.735691	0.500476	3.09355	2.33513	10.9104	4.61059	5.20297	56.5633	187.413	6.78817	2.15756	ND	1.57849	85.3377	1.4918	0.491156	0.857738	6.18877	22.5399	ND	1.7696	7.81194	1685.75	769.527	200.905	400.139	89.6237	32480.1	8633.64	5370.77	12349.6	8723.2	ND	489.076	ND	770.346	14938.1	25983.9	6412.3	1129.86	5567.56	3928.77	129.627	791.436	195.684	900.991	10260
150	CSF	ND	ND	0.00574133	0.159951	ND	0.735723	1.06847	0.241139	0.430989	0.958885	ND	ND	0.198078	0.440642	1.16067	ND	0.29083	0.143709	ND	ND	ND	ND	0.855995	109.261	40.6822	7.26849	2.95791	1.38117	1974.93	1338.01	213.223	198.329	98.6568	ND	ND	ND	ND	1007.88	1006	860.2	ND	275.038	47.8438	0.357095	8.02952	10.3489	86.4158	779.29
	Serum	0.164296	0.458036	0.594075	2.11543	1.38946	ND	2.02114	4.12537	34.64	216.161	3.50608	0.547218	0.195402	0.89976	79.6176	2.5491	0.357392	0.922283	7.41189	26.9451	ND	0.780396	5.02807	1390.58	436.607	125.399	380.167	125.785	32049.8	6750.77	6819.23	12700.2	8834.35	1138.45	1596.32	254.588	5479.2	18510	29742.3	5659.8	1647.07	6861.21	4952.43	214.818	1025.04	182.908	1014.8	11172.8
151	CSF	ND	ND	ND	ND	ND	0.135628	2.81017	0.51048	0.398277	0.768523	ND	0.113367	0.39995	0.365327	1.42505	0.183439	0.771405	0.157667	0.170419	ND	ND	ND	0.550261	101.942	34.2871	12.5523	3.85824	2.62862	1996.76	1803.46	240.507	191.608	110.576	ND	ND	ND	ND	443.872	2002.19	1348.77	150.833	197.905	ND	1.53773	8.82808	7.84707	56.4596	512.56
	Serum	ND	ND	ND	ND	ND	5.16572	1.48807	1.63338	33.7098	98.0799	2.10103	3.52449	1.54857	2.5115	36.6778	1.7989	ND	0.394483	3.7402	14.0753	ND	0.301733	8.66883	1174.79	287.951	42.1551	225.611	39.5601	31416.7	6366.3	3980.6	7306.53	3816.03	ND	ND	ND	10700.9	12827.7	36683.8	9585.5	1375.68	1618.23	2838.56	117.409	554.677	231.956	872.202	8973.22
160	CSF	0.0720652	ND	ND	0.0868962	ND	1.31816	4.41503	0.779752	1.30271	2.45963	0.156338	0.638477	0.994091	0.614737	1.90099	0.0691531	0.626108	0.227038	0.241929	0.233406	ND	0.144284	0.923253	86.4863	43.2007	11.4251	20.7966	2.72783	1581.08	2274.82	397.54	345.638	143.768	ND	ND	ND	ND	542.119	1570.14	797.639	124.984	ND	130.059	1.58135	9.32269	8.99454	47.1434	430.969
	Serum	0.7987	0.342843	ND	1.1443	1.46608	10.4738	3.09106	8.3382	52.4208	234.678	5.16001	0.556273	ND	2.49558	96.5131	3.26928	1.46396	1.91245	13.5556	39.6252	ND	1.07185	11.5038	1511.38	310.537	212.787	40.7095	55.7931	30544.6	6389.97	6266.64	9096.71	5827.36	1023.48	1029.36	ND	ND	14418.9	22154.7	4635.24	2161.81	7576.1	3221.56	172.697	825.983	125.834	1223	9365.99
161	CSF	ND	ND	ND	ND	ND	0.418399	1.0017	0.332667	0.334482	1.18296	ND	0.260966	0.24092	ND	0.584485	ND	0.229393	ND	0.194455	ND	ND	ND	0.238739	87.5941	21.77	26.5317	3.7794	1.97019	1524.5	1086.41	140.01	126.568	65.5326	ND	ND	ND	ND	1119	1042.88	507.67	ND	ND	90.7313	0.752698	6.05731	8.69955	55.1126	545.044
	Serum	0.785686	0.53342	0.189923	2.58191	1.92823	7.58473	2.24811	4.46739	36.577	265.08	6.36863	0.876903	0.246601	1.0009	94.7245	3.13728	0.463001	1.11167	6.42289	35.407	0.444693	1.08647	7.98515	2343.18	599.903	994.649	249.769	138.076	45926.5	9556.85	8083.89	14294.9	10484.5	1302.32	1561.2	445.031	4069.5	24854.3	32277.1	7310.43	2627.85	6827.99	5920.7	248.709	1357.68	248.414	1376.68	13412.4
169	CSF	ND	ND	ND	ND	ND	0.488519	0.8338	0.209745	ND	0.653953	ND	ND	0.70202	ND	0.292378	ND	ND	ND	ND	ND	ND	ND	0.631795	66.1017	28.453	102.907	0.961427	0.451236	1269.39	1225.5	125.301	113.078	44.2759	ND	ND	ND	ND	374.117	1526.05	634.051	147.049	94.593	32.5584	0.747908	9.58405	8.99524	36.1731	409.397
	Serum	0.771817	ND	0.333377	3.30941	ND	8.32523	2.75143	3.57341	46.3449	238.434	4.27328	1.44125	0.360503	2.76763	79.8314	2.04344	0.552179	0.77758	6.31056	44.3191	0.682174	0.616962	10.6366	1703.19	474.3	383.893	404.724	161.003	41399.7	8379.89	6158.06	12535.9	9008.5	412.67	2205.45	264.551	2220.23	24570.9	28606	8361.76	3397.42	8364.85	4255.62	139.166	850.925	315.299	1331.61	13160.9
170	CSF	ND	ND	ND	ND	ND	1.37573	5.19836	0.648608	0.641268	1.61515	0.0752936	0.657555	0.961566	0.587737	1.6741	0.0435729	1.27935	0.164019	0.279127	ND	ND	0.0895754	0.951223	131.799	61.567	58.6862	10.266	3.33325	2307.36	2888.87	353.188	313.048	134.724	ND	ND	ND	ND	1624.13	1667.88	1384.97	ND	388.77	ND	2.1512	11.0034	11.2536	77.5179	815.99
	Serum	0.401638	0.225793	0.540655	3.07971	1.18012	7.96905	2.13372	4.36143	41.7844	190.125	4.63114	0.726715	ND	1.11577	74.7352	4.72006	0.672133	1.47039	9.09759	33.7548	ND	2.52046	9.26874	1636.35	377.128	225.614	361.922	106.722	44823.2	6778.22	6519.76	10270	6725.15	1778.7	1935.35	240.734	6198.22	17343.3	46939.4	8142.81	1400.17	8007.92	4311.67	383.285	1994.4	338.343	1690.61	12349.1
171	CSF	ND	ND	ND	ND	ND	0.279982	2.06549	ND	0.13748	1.57089	ND	ND	0.314927	0.120482	ND	0.230276	0.56383	0.134793	ND	ND	ND	ND	0.401728	72.6891	24.0447	52.8392	1.6805	ND	1479.71	1460.18	177.663	154.468	89.8574	ND	ND	ND	ND	430.736	1600.39	1034.99	ND	77.2017	ND	1.14443	9.10529	9.02317	62.1037	607.307
	Serum	ND	ND	ND	ND	ND	12.9216	3.76652	5.61185	59.3098	314.414	4.4849	3.34839	0.850108	ND	108.587	1.63945	ND	ND	8.90316	58.6176	ND	ND	19.6907	1025.96	158.798	674.753	ND	35.9999	29770.6	5276.07	6294.97	14913.2	10720.1	ND	1621.75	ND	ND	23801.6	35242.1	5403.96	3380.04	9335.34	6039.78	179.177	866.789	277.478	1207.19	15603.7
207	CSF	ND	0.133654	0.0487162	0.171368	0.185003	2.06708	6.19742	0.817582	1.5118	5.67739	ND	0.744403	1.22595	1.18983	3.2603	ND	1.57616	0.212719	0.29039	0.200445	ND	0.0685324	1.8226	188.602	79.9369	119.984	4.98285	6.27012	3575.43	4099.75	479.007	418.974	241.374	ND	ND	ND	ND	3513.67	2683.72	2322.72	441.18	596.9	326.227	1.09973	10.8732	12.8332	97.0319	1158.6
	Serum	0.590394	0.295393	0.506783	3.2942	2.56039	13.1643	3.84175	8.23906	105.775	512.848	8.61079	0.436544	0.642059	2.75776	275.522	4.03331	1.01846	2.23345	23.4848	88.5703	ND	1.76625	28.1926	1998.65	420.964	218.654	4.21839	140.707	50875.8	10963.1	8959.35	17579.5	11395.8	852.216	1627.75	245.562	12856.7	26982	39250.7	7747.54	2040.76	9970.16	4689.31	313.412	1218.51	271.459	1624.07	15946.3
211	CSF	ND	0.106271	0.237859	0.114352	ND	0.990738	4.74152	1.86458	2.37744	4.97359	ND	0.481427	1.05482	0.497944	1.91577	ND	0.668708	0.515558	ND	0.243241	0.0786182	ND	1.20615	140.271	57.6518	20.9885	8.5592	5.82589	2474.72	2369.04	363.168	358.605	187.959	ND	ND	ND	ND	1219.55	1265.72	1459.95	252.186	263.982	ND	2.15237	14.4803	17.8351	156.631	1191.88
	Serum	0.486066	0.30133	ND	1.62302	1.5147	0.654459	3.34641	7.46885	52.8598	300.962	6.47625	0.309457	0.226435	1.36925	98.4281	3.69821	0.841229	1.90975	12.5367	49.6889	ND	1.85095	9.5601	2064.31	367.735	49.7071	5.3992	77.3716	55949.7	11245.1	8958.14	15192.5	9118.3	393.346	2844.83	202.731	11560.9	21591.8	45215.7	10496.3	4062.3	10321.9	5406.41	303.955	2046.47	287.83	1541.8	15077.6
1012	CSF	ND	0.0912818	0.0197254	ND	ND	0.601404	4.33331	0.653361	0.757595	0.960794	ND	0.214439	0.969133	0.472001	1.89483	0.0824475	0.912981	0.381506	0.314107	ND	ND	0.111773	0.788596	104.607	43.5107	11.1816	5.18315	3.37459	1516.58	2186.32	297.667	296.06	110.896	ND	ND	ND	ND	395.018	1152.05	979.527	182.585	278.438	ND	1.50936	9.04465	9.98175	62.3915	522.98
	Serum	1.40132	0.701909	0.843382	8.84758	9.60498	22.1983	5.77039	10.7024	112.652	709.954	8.14198	2.52142	1.05414	7.32184	217.296	4.27946	1.8394	1.47528	18.0584	93.4751	0.264932	1.63044	22.0769	4418.56	803.45	1546.46	14.1527	253.194	49732.1	13042.8	11160.8	23401.7	13988.3	803.579	1312.85	ND	ND	32443.5	31318	7211.11	3193.45	9033.33	6829.66	259.569	1073.36	245.457	1613.87	15937.7
1020	CSF	ND	ND	0.00217383	0.0553273	ND	0.751326	1.4643	0.640028	0.651235	2.4991	ND	0.147591	0.432791	0.102193	0.598572	0.0752549	0.243185	0.138253	0.160804	0.0411525	ND	0.0567954	0.525457	66.0194	23.3724	16.5816	5.07746	1.26784	1288.73	1243.37	171.64	141.164	62.7426	ND	ND	ND	ND	410.387	1129.98	875.305	80.2388	152.06	ND	0.843902	6.95483	8.11334	42.3708	456.127
	Serum	0.509909	0.671584	1.63997	8.35753	4.01212	14.2915	3.69089	8.02938	79.3626	332.865	8.46457	1.02725	1.42528	5.78354	214.694	3.51393	0.760271	1.87211	11.3647	48.5579	ND	1.07993	12.6241	3477.4	1162.83	1541.58	744.774	281.654	47232.4	15231	16316.9	27711.6	16504.4	800.96	1234.55	494.615	ND	34266.9	30697.6	8262.27	4256.31	9673.38	6573.73	223.934	1013.39	307.359	1687.38	20902.1
1075	CSF	ND	ND	ND	ND	ND	ND	ND	ND	ND	ND	ND	ND	ND	ND	0.790184	ND	ND	ND	ND	ND	ND	ND	ND	125.267	29.1146	ND	4.68774	ND	1714.46	1644.54	193.069	205.378	60.6231	ND	ND	ND	ND	ND	ND	ND	ND	364.321	ND	2.67309	6.85067	7.84475	58.0292	682.63
	Serum	ND	ND	0.0155581	ND	ND	5.79522	1.05547	1.58929	16.3949	68.94	2.64687	0.65888	ND	ND	42.7328	ND	ND	ND	2.64926	9.80853	ND	0.312949	8.16048	527.854	117.328	105.275	ND	19.0351	16609.7	3360.33	2201.72	4329.71	2934.84	ND	538.647	ND	811.605	11074.6	34644.6	5757.37	1181.25	3715.34	2195.39	150.919	635.97	154.605	643.152	8274.86
1080	CSF	ND	ND	ND	ND	ND	ND	1.60698	0.699498	ND	2.9341	ND	ND	ND	0.774351	2.60383	ND	0.375365	ND	ND	ND	ND	ND	0.826944	117.951	53.3261	ND	10.0678	5.46026	1969.09	1958.26	376.525	435.103	172.356	ND	ND	ND	578.963	2570.76	915.224	581.215	ND	ND	ND	0.910303	5.15619	10.4537	54.184	771.051
	Serum	0.858826	ND	0.0228327	3.28162	ND	ND	6.44362	7.9036	72.3066	343.542	3.95637	3.95756	ND	1.37089	108.536	ND	ND	2.42361	10.1698	37.8804	ND	1.68456	21.6603	1842.67	341.902	1213	516.656	123.297	37748.6	7787.33	6093.84	14660.9	10859.3	ND	ND	ND	11251.5	25715.6	42377.3	5275.34	1600.78	4756.27	3813.4	163.339	665.951	250.75	1391.66	11675.1
1081	CSF	ND	ND	ND	ND	ND	ND	4.18464	ND	2.03222	1.45229	ND	ND	1.31105	1.65518	3.42538	ND	ND	ND	0.191827	ND	ND	ND	1.36653	151.667	86.2849	15.8405	12.0929	5.8869	2579.18	3061.09	599.029	606.448	282.623	ND	ND	ND	ND	5741.38	ND	773.503	ND	ND	327.372	ND	6.30702	10.8147	77.1644	858.384
	Serum	ND	ND	0.0211076	ND	ND	4.97499	ND	1.71158	16.318	90.1528	2.94439	0.776186	ND	ND	26.2229	ND	ND	ND	ND	7.17304	ND	ND	2.00636	1098.84	229.009	88.028	208.2	51.5352	27738.9	4957.37	3963.63	6627.3	4171.27	ND	608.393	ND	ND	15609	28120.2	2415.46	ND	ND	ND	118.131	483.392	191.979	647.373	5598.85
1089	CSF	ND	ND	ND	ND	ND	ND	2.71675	ND	ND	0.627817	ND	0.203001	0.883992	0.491943	0.853172	ND	ND	0.237088	ND	ND	ND	ND	0.917099	120.711	56.261	11.8091	12.4641	ND	1866.87	2633.74	352.757	280.923	99.8156	ND	ND	ND	ND	952.653	1219.37	935.809	ND	ND	ND	1.16842	7.48439	8.366	49.1188	707.896
	Serum	ND	ND	ND	ND	1.16548	10.4997	2.24053	3.72008	43.1302	215.052	4.33561	1.37511	ND	1.929	84.0851	1.4667	ND	ND	9.94451	36.0688	ND	0.780323	9.39816	1370.01	212.874	91.3732	249.115	66.6266	33422.8	5832.6	5561.43	10235.9	8041.68	ND	ND	ND	10147.3	19589.7	44686.8	7986.62	1634.83	4390.18	6495.72	164.64	785.226	237.781	895.837	14224.1
1095	CSF	0.0439854	0.0611096	0.0322196	ND	ND	0.524529	2.83201	0.620513	1.00898	1.2713	ND	0.155692	0.333912	0.660315	2.33344	ND	0.408831	0.204847	0.303307	ND	ND	0.0926365	0.835494	112.298	47.2248	19.455	9.80963	4.45781	1883.87	1632.83	378.063	410.718	181.96	ND	ND	ND	ND	3708.15	1338.78	1115	63.0562	210.875	180.069	1.90231	10.3838	14.2804	109.569	882.804
	Serum	0.874955	0.990127	0.710776	2.98947	3.48075	15.8047	2.90104	8.10163	74.6954	604.775	8.80259	0.746994	0.338268	3.69054	222.181	6.00407	1.00493	1.48789	15.5422	79.4183	ND	3.08185	21.906	3288.13	753.192	981.998	ND	279.423	70154.3	15830.5	16569.3	34790	25692.1	ND	582.473	ND	ND	60899.7	49436.7	10997.9	4619.15	17199.1	16382	299.532	1460.5	356.215	2593.19	35234.2
CSF	mean	0.0914278	0.0976132	0.0597795	0.106816	0.129344	0.776954	2.99985	0.616746	0.867518	2.27983	0.133139	0.376236	0.676785	0.638108	1.91355	0.130202	0.589955	0.246551	0.282079	0.253124	0.0556732	0.0838822	0.822876	113.157	48.7651	27.1609	6.96588	4.52618	1924.34	2009.16	313.981	303.568	144.817	60.2016	NA	NA	794.683	1933.75	1411.32	992.85	173.379	285.918	158.622	1.32782	9.16948	10.0098	66.0981	657.204
	SD ±	0.0899613	0.0516471	0.0876111	0.0379443	0.074828	0.522021	1.93503	0.417512	0.586913	1.76488	0.0492514	0.278847	0.580448	0.476793	1.42488	0.0780388	0.345431	0.153297	0.157941	0.193629	0.0239572	0.0330536	0.552092	49.7217	22.5777	28.3888	4.53816	3.44305	830.721	990.931	155.846	166.884	84.3923	25.9976	NA	NA	881.082	1657.91	504.807	402.601	103.168	162.59	106.792	0.765615	3.42571	3.56993	33.0572	253.567
Serum	mean	0.842685	0.506109	0.531579	2.8319	2.06717	12.606	3.442	6.75818	65.6606	299.993	6.67653	2.18174	0.661503	2.38134	109.981	2.62178	0.904833	1.22991	9.76324	40.518	0.443888	1.21676	11.5233	2062.22	482.988	405.111	320.207	119.622	45709.7	9018.97	7411.97	13806.9	9369.12	1233.66	1653.3	386.695	10416.8	22268.4	34430.9	6594.38	2320.48	7083.68	4618.38	206.815	1020.03	241.377	1217.73	12010
	SD ±	0.882611	0.510565	0.579813	2.12754	1.98955	14.3026	3.0806	5.32986	54.4557	254.837	7.25167	2.57898	0.70074	1.92218	82.918	1.71997	0.471346	0.977706	6.13262	29.6278	0.239756	0.934956	6.26064	2304.95	613.18	515.895	505.571	129.551	42735.4	8342.45	5770.02	10321	6735.55	1573.74	1830.55	462.192	11399.2	16520.4	16499.4	3092.46	1195.85	4582.62	2820.59	137.795	734.852	129.844	735.544	6595.21
NA: not applicable
ND: not detected
