# Supplementary material for: ReTimeML: a retention time predictor that supports the LC–MS/MS analysis of sphingolipids
Source: Sci Rep. 2024 Feb 22;14:4375. doi: 10.1038/s41598-024-53860-0 (PMC10883992; doi:10.1038/s41598-024-53860-0)
Supplement: Supplementary file 6 — Dataset S4. [file 41598_2024_53860_MOESM6_ESM.csv]

Lipid ID	Mass	Retention Time	Type
Cer (d18:2/16:1)	534.5		Test
Cer (d18:2/16:0)	536.5		Test
Cer (d18:1/16:1)	536.5		Test
Cer (d18:1/16:0)	538.6	15.05	Train
Cer (d18:0/16:0)	540.5	15.27	Train
Cer (d18:1/17:0)	552.7	15.33	Train
Cer (d18:2/18:1)	562.5		Test
Cer (d18:2/18:0)	564.5		Test
Cer (d18:1/18:1)	564.5	15.05	Train
Cer (d18:1/18:0)	566.6	15.7	Train
Cer (d18:0/18:0)	568.6	15.91	Train
Cer (d18:2/20:1)	590.6		Test
Cer (d18:2/20:0)	592.6		Test
Cer (d18:1/20:1)	592.6		Test
Cer (d18:1/20:0)	594.6	16.28	Train
Cer (d18:0/20:0)	596.6		Test
Cer (d18:2/22:1)	618.6		Test
Cer (d18:2/22:0)	620.6		Test
Cer (d18:1/22:1)	620.6		Test
Cer (d18:1/22:0)	622.6	16.94	Train
Cer (d18:0/22:0)	624.6		Test
Cer (d18:2/24:1)	646.6		Test
Cer (d18:2/24:0)	648.6		Test
Cer (d18:1/24:1)	648.6	17.08	Train
Cer (d18:1/24:0)	650.7	17.68	Train
Cer (d18:0/24:0)	652.9	17.95	Train
