# Supplementary material for: ReTimeML: a retention time predictor that supports the LC–MS/MS analysis of sphingolipids
Source: Sci Rep. 2024 Feb 22;14:4375. doi: 10.1038/s41598-024-53860-0 (PMC10883992; doi:10.1038/s41598-024-53860-0)
Supplement: Supplementary file 7 — Dataset S5. [file 41598_2024_53860_MOESM7_ESM.csv]

Lipid ID	Mass	Retention Time	Type
SM (d18:1/12:0)	647.5	2.73	Train
SM (d18:2/16:1)	699.6		Test
SM (d18:2/16:0)	701.6		Test
SM (d18:1/16:1)	701.6	3.04	Train
SM (d18:1/16:0)	703.5	3.9	Train
SM (d18:0/16:0)	705.6		Test
SM (d18:2/18:1)	727.6		Test
SM (d18:2/18:0)	729.6		Test
SM (d18:1/18:1)	729.6		Test
SM (d18:1/18:0)	731.6	4.96	Train
SM (d18:0/18:0)	733.6	5.58	Train
SM (d18:2/20:1)	755.6		Test
SM (d18:2/20:0)	757.6		Test
SM (d18:1/20:1)	757.6		Test
SM (d18:1/20:0)	759.6		Test
SM (d18:0/20:0)	761.6		Test
SM (d18:2/22:1)	783.7		Test
SM (d18:2/22:0)	785.7		Test
SM (d18:1/22:1)	785.7		Test
SM (d18:1/22:0)	787.7		Test
SM (d18:0/22:0)	789.7		Test
SM (d18:2/24:1)	811.7		Test
SM (d18:2/24:0)	813.7		Test
SM (d18:1/24:1)	813.7	9.83	Train
SM (d18:1/24:0)	815.7	11.1	Train
SM (d18:0/24:0)	817.7		Test
